# Supplementary material for: Clinical Perspectives on the Injectability of Cross-Linked Hyaluronic Acid Dermal Fillers: A Standardized Methodology for Commercial Product Benchmarking with Inter-Injector Assessments
Source: Gels. 2024 Jan 26;10(2):101. doi: 10.3390/gels10020101 (PMC10888303; doi:10.3390/gels10020101)
Supplement: Supplementary file 1 [file gels-10-00101-s001.zip]

Archive with 1 entries (1 files):
- Suppl Mat/Supplementary Materials.pdf
